# Supplementary material for: First record of Caligusdussumieri Rangnekar, 1957 (Copepoda, Siphonostomatoida, Caligidae) from Malaysia, with notes on caligids found from Malaysia and on host-specificity of caligids on lutjanid fishes
Source: Biodivers Data J. 2024 Feb 20;12:e116598. doi: 10.3897/BDJ.12.e116598 (PMC10900116; doi:10.3897/BDJ.12.e116598)
Supplement: XML Treatment for Caligus dussumieri [file BDJ.12.e116598-treatment1.xml]

<!DOCTYPE tp:taxon-treatment
  PUBLIC "-//TaxonX//DTD Taxonomic Treatment Publishing DTD v0 20100105//EN" "tax-treatment-NSO.dtd">
<tp:taxon-treatment xmlns:tp="http://www.plazi.org/taxpub"><tp:treatment-meta><mixed-citation publication-type="journal"><person-group><name><surname>Ismail</surname><given-names>Norshida</given-names></name><name><surname>Nishida</surname><given-names>Yusuke</given-names></name><name><surname>Ohtsuka</surname><given-names>Susumu</given-names></name><name><surname>Boxshall</surname><given-names>Geoff</given-names></name><name><surname>Bernot</surname><given-names>James P.</given-names></name></person-group><article-title>First record of <italic><tp:taxon-name><tp:taxon-name-part taxon-name-part-type="genus" reg="Caligus">Caligus</tp:taxon-name-part><tp:taxon-name-part taxon-name-part-type="species" reg="dussumieri">dussumieri</tp:taxon-name-part></tp:taxon-name></italic> Rangnekar, 1957 (<tp:taxon-name><tp:taxon-name-part taxon-name-part-type="subclass">Copepoda</tp:taxon-name-part></tp:taxon-name>, <tp:taxon-name><tp:taxon-name-part taxon-name-part-type="order">Siphonostomatoida</tp:taxon-name-part></tp:taxon-name>, <tp:taxon-name><tp:taxon-name-part taxon-name-part-type="family">Caligidae</tp:taxon-name-part></tp:taxon-name>) from Malaysia, with notes on caligids found from Malaysia and on host-specificity of caligids on lutjanid fishes</article-title><source>Biodivers Data J</source><day>20</day><month>02</month><year>2024</year><volume>12</volume><pub-id pub-id-type="doi">10.3897/BDJ.12.e116598</pub-id></mixed-citation></tp:treatment-meta><tp:nomenclature><tp:taxon-name>
            <object-id xmlns:xlink="http://www.w3.org/1999/xlink" content-type="arpha" xlink:type="simple">A5E4758E-FFD4-5223-8596-82A71425C8C2</object-id>
            <tp:taxon-name-part taxon-name-part-type="genus">Caligus</tp:taxon-name-part>
            <tp:taxon-name-part taxon-name-part-type="species">dussumieri</tp:taxon-name-part>
          </tp:taxon-name><tp:taxon-authority>Rangnekar, 1957</tp:taxon-authority><tp:nomenclature-citation-list><tp:nomenclature-citation><tp:taxon-name>
                <tp:taxon-name-part taxon-name-part-type="genus" reg="Caligus"/>
                <tp:taxon-name-part taxon-name-part-type="species" reg="dussumieri"/>
              </tp:taxon-name><comment><italic><tp:taxon-name><tp:taxon-name-part taxon-name-part-type="genus" reg="Sinocaligus">Sinocaligus</tp:taxon-name-part><tp:taxon-name-part taxon-name-part-type="species" reg="dussumieri">dussumieri</tp:taxon-name-part></tp:taxon-name></italic> (Rangnekar, 1957)</comment></tp:nomenclature-citation><tp:nomenclature-citation><tp:taxon-name>
                <tp:taxon-name-part taxon-name-part-type="genus" reg="Caligus"/>
                <tp:taxon-name-part taxon-name-part-type="species" reg="dussumieri"/>
              </tp:taxon-name><comment><italic><tp:taxon-name><tp:taxon-name-part taxon-name-part-type="genus" reg="Pseudopetalus">Pseudopetalus</tp:taxon-name-part><tp:taxon-name-part taxon-name-part-type="species" reg="dussumieri">dussumieri</tp:taxon-name-part></tp:taxon-name></italic> (Rangnekar, 1957)</comment></tp:nomenclature-citation><tp:nomenclature-citation><tp:taxon-name>
                <tp:taxon-name-part taxon-name-part-type="genus" reg="Caligus"/>
                <tp:taxon-name-part taxon-name-part-type="species" reg="dussumieri"/>
              </tp:taxon-name><comment><italic><tp:taxon-name><tp:taxon-name-part taxon-name-part-type="genus" reg="Caligus">Caligus</tp:taxon-name-part><tp:taxon-name-part taxon-name-part-type="species" reg="rivulatus">rivulatus</tp:taxon-name-part></tp:taxon-name></italic> (Pilla, Vankara and Chikkam, 2012)</comment></tp:nomenclature-citation></tp:nomenclature-citation-list></tp:nomenclature><tp:treatment-sec sec-type="materials"><title>Materials</title><list list-type="alpha-lower" list-content="occurrences"><list-item><p><bold>Type status:</bold> <named-content xmlns:xlink="http://www.w3.org/1999/xlink" content-type="dwc:typeStatus" xlink:type="simple">Other material</named-content>. <bold>Occurrence:</bold> occurrenceID: <named-content xmlns:xlink="http://www.w3.org/1999/xlink" content-type="dwc:occurrenceID" xlink:type="simple">A71C4FDE-7825-5C4B-9023-C44E1AC10847</named-content>; <bold>Taxon:</bold> taxonID: <named-content xmlns:xlink="http://www.w3.org/1999/xlink" content-type="dwc:taxonID" xlink:type="simple">349612 (urn:lsid:marinespecies.org:taxname:349612)</named-content>; scientificName: <named-content xmlns:xlink="http://www.w3.org/1999/xlink" content-type="dwc:scientificName" xlink:type="simple"><italic><tp:taxon-name><tp:taxon-name-part taxon-name-part-type="genus" reg="Caligus">Caligus</tp:taxon-name-part><tp:taxon-name-part taxon-name-part-type="species" reg="dussumieri">dussumieri</tp:taxon-name-part></tp:taxon-name></italic> Rangnekar, 1957</named-content>; parentNameUsage: <named-content xmlns:xlink="http://www.w3.org/1999/xlink" content-type="dwc:parentNameUsage" xlink:type="simple"><italic><tp:taxon-name><tp:taxon-name-part taxon-name-part-type="genus" reg="Caligus">Caligus</tp:taxon-name-part></tp:taxon-name></italic> Müller O.F., 1785</named-content>; originalNameUsage: <named-content xmlns:xlink="http://www.w3.org/1999/xlink" content-type="dwc:originalNameUsage" xlink:type="simple"><italic><tp:taxon-name><tp:taxon-name-part taxon-name-part-type="genus" reg="Caligus">Caligus</tp:taxon-name-part><tp:taxon-name-part taxon-name-part-type="species" reg="dussumieri">dussumieri</tp:taxon-name-part></tp:taxon-name></italic> Rangnekar, 1957</named-content>; kingdom: <named-content xmlns:xlink="http://www.w3.org/1999/xlink" content-type="dwc:kingdom" xlink:type="simple"><tp:taxon-name><tp:taxon-name-part taxon-name-part-type="kingdom">Animalia</tp:taxon-name-part></tp:taxon-name></named-content>; phylum: <named-content xmlns:xlink="http://www.w3.org/1999/xlink" content-type="dwc:phylum" xlink:type="simple"><tp:taxon-name><tp:taxon-name-part taxon-name-part-type="phylum">Arthropoda</tp:taxon-name-part></tp:taxon-name></named-content>; class: <named-content xmlns:xlink="http://www.w3.org/1999/xlink" content-type="dwc:class" xlink:type="simple"><tp:taxon-name><tp:taxon-name-part taxon-name-part-type="class">Copepoda</tp:taxon-name-part></tp:taxon-name></named-content>; order: <named-content xmlns:xlink="http://www.w3.org/1999/xlink" content-type="dwc:order" xlink:type="simple"><tp:taxon-name><tp:taxon-name-part taxon-name-part-type="order">Siphonostomatoida</tp:taxon-name-part></tp:taxon-name></named-content>; family: <named-content xmlns:xlink="http://www.w3.org/1999/xlink" content-type="dwc:family" xlink:type="simple"><tp:taxon-name><tp:taxon-name-part taxon-name-part-type="family">Caligidae</tp:taxon-name-part></tp:taxon-name></named-content>; genus: <named-content xmlns:xlink="http://www.w3.org/1999/xlink" content-type="dwc:genus" xlink:type="simple"><tp:taxon-name><tp:taxon-name-part taxon-name-part-type="genus">Caligus</tp:taxon-name-part></tp:taxon-name></named-content>; specificEpithet: <named-content xmlns:xlink="http://www.w3.org/1999/xlink" content-type="dwc:specificEpithet" xlink:type="simple"><tp:taxon-name><tp:taxon-name-part taxon-name-part-type="genus" reg="Caligus"/><tp:taxon-name-part taxon-name-part-type="species" reg="dussumieri">dussumieri</tp:taxon-name-part></tp:taxon-name></named-content>; scientificNameAuthorship: <named-content xmlns:xlink="http://www.w3.org/1999/xlink" content-type="dwc:scientificNameAuthorship" xlink:type="simple">Rangnekar, 1957</named-content>; taxonomicStatus: <named-content xmlns:xlink="http://www.w3.org/1999/xlink" content-type="dwc:taxonomicStatus" xlink:type="simple">Accepted</named-content>; <bold>Location:</bold> higherGeography: <named-content xmlns:xlink="http://www.w3.org/1999/xlink" content-type="dwc:higherGeography" xlink:type="simple">South East Asia</named-content>; continent: <named-content xmlns:xlink="http://www.w3.org/1999/xlink" content-type="dwc:continent" xlink:type="simple">Asia</named-content>; waterBody: <named-content xmlns:xlink="http://www.w3.org/1999/xlink" content-type="dwc:waterBody" xlink:type="simple">South China Sea</named-content>; country: <named-content xmlns:xlink="http://www.w3.org/1999/xlink" content-type="dwc:country" xlink:type="simple">Malaysia</named-content>; stateProvince: <named-content xmlns:xlink="http://www.w3.org/1999/xlink" content-type="dwc:stateProvince" xlink:type="simple">Terengganu</named-content>; county: <named-content xmlns:xlink="http://www.w3.org/1999/xlink" content-type="dwc:county" xlink:type="simple">Kuala Terengganu</named-content>; verbatimLocality: <named-content xmlns:xlink="http://www.w3.org/1999/xlink" content-type="dwc:verbatimLocality" xlink:type="simple">LKIM Pulau Kambing</named-content>; verbatimCoordinates: <named-content xmlns:xlink="http://www.w3.org/1999/xlink" content-type="dwc:verbatimCoordinates" xlink:type="simple">5°19'N 103°7' 43.7"E</named-content>; verbatimLatitude: <named-content xmlns:xlink="http://www.w3.org/1999/xlink" content-type="dwc:verbatimLatitude" xlink:type="simple">5.321971</named-content>; verbatimLongitude: <named-content xmlns:xlink="http://www.w3.org/1999/xlink" content-type="dwc:verbatimLongitude" xlink:type="simple">103.1288</named-content>; <bold>Identification:</bold> identificationID: <named-content xmlns:xlink="http://www.w3.org/1999/xlink" content-type="dwc:identificationID" xlink:type="simple">urn:lsid:marinespecies.org:taxname:349612</named-content>; <bold>Event:</bold> samplingProtocol: <named-content xmlns:xlink="http://www.w3.org/1999/xlink" content-type="dwc:samplingProtocol" xlink:type="simple">Gill wash</named-content>; year: <named-content xmlns:xlink="http://www.w3.org/1999/xlink" content-type="dwc:year" xlink:type="simple">2019</named-content>; month: <named-content xmlns:xlink="http://www.w3.org/1999/xlink" content-type="dwc:month" xlink:type="simple">10</named-content>; day: <named-content xmlns:xlink="http://www.w3.org/1999/xlink" content-type="dwc:day" xlink:type="simple">19</named-content></p></list-item><list-item><p><bold>Type status:</bold> <named-content xmlns:xlink="http://www.w3.org/1999/xlink" content-type="dwc:typeStatus" xlink:type="simple">Other material</named-content>. <bold>Occurrence:</bold> occurrenceID: <named-content xmlns:xlink="http://www.w3.org/1999/xlink" content-type="dwc:occurrenceID" xlink:type="simple">ADE72616-49DB-57BB-89BA-3948143646FA</named-content>; <bold>Taxon:</bold> taxonID: <named-content xmlns:xlink="http://www.w3.org/1999/xlink" content-type="dwc:taxonID" xlink:type="simple">349612 (urn:lsid:marinespecies.org:taxname:349612)</named-content>; scientificName: <named-content xmlns:xlink="http://www.w3.org/1999/xlink" content-type="dwc:scientificName" xlink:type="simple"><italic><tp:taxon-name><tp:taxon-name-part taxon-name-part-type="genus" reg="Caligus">Caligus</tp:taxon-name-part><tp:taxon-name-part taxon-name-part-type="species" reg="dussumieri">dussumieri</tp:taxon-name-part></tp:taxon-name></italic> Rangnekar, 1957</named-content>; parentNameUsage: <named-content xmlns:xlink="http://www.w3.org/1999/xlink" content-type="dwc:parentNameUsage" xlink:type="simple"><italic><tp:taxon-name><tp:taxon-name-part taxon-name-part-type="genus" reg="Caligus">Caligus</tp:taxon-name-part></tp:taxon-name></italic> Müller O.F., 1785</named-content>; originalNameUsage: <named-content xmlns:xlink="http://www.w3.org/1999/xlink" content-type="dwc:originalNameUsage" xlink:type="simple"><italic><tp:taxon-name><tp:taxon-name-part taxon-name-part-type="genus" reg="Caligus">Caligus</tp:taxon-name-part><tp:taxon-name-part taxon-name-part-type="species" reg="dussumieri">dussumieri</tp:taxon-name-part></tp:taxon-name></italic> Rangnekar, 1957</named-content>; kingdom: <named-content xmlns:xlink="http://www.w3.org/1999/xlink" content-type="dwc:kingdom" xlink:type="simple"><tp:taxon-name><tp:taxon-name-part taxon-name-part-type="kingdom">Animalia</tp:taxon-name-part></tp:taxon-name></named-content>; phylum: <named-content xmlns:xlink="http://www.w3.org/1999/xlink" content-type="dwc:phylum" xlink:type="simple"><tp:taxon-name><tp:taxon-name-part taxon-name-part-type="phylum">Arthropoda</tp:taxon-name-part></tp:taxon-name></named-content>; class: <named-content xmlns:xlink="http://www.w3.org/1999/xlink" content-type="dwc:class" xlink:type="simple"><tp:taxon-name><tp:taxon-name-part taxon-name-part-type="class">Copepoda</tp:taxon-name-part></tp:taxon-name></named-content>; order: <named-content xmlns:xlink="http://www.w3.org/1999/xlink" content-type="dwc:order" xlink:type="simple"><tp:taxon-name><tp:taxon-name-part taxon-name-part-type="order">Siphonostomatoida</tp:taxon-name-part></tp:taxon-name></named-content>; family: <named-content xmlns:xlink="http://www.w3.org/1999/xlink" content-type="dwc:family" xlink:type="simple"><tp:taxon-name><tp:taxon-name-part taxon-name-part-type="family">Caligidae</tp:taxon-name-part></tp:taxon-name></named-content>; genus: <named-content xmlns:xlink="http://www.w3.org/1999/xlink" content-type="dwc:genus" xlink:type="simple"><tp:taxon-name><tp:taxon-name-part taxon-name-part-type="genus">Caligus</tp:taxon-name-part></tp:taxon-name></named-content>; specificEpithet: <named-content xmlns:xlink="http://www.w3.org/1999/xlink" content-type="dwc:specificEpithet" xlink:type="simple"><tp:taxon-name><tp:taxon-name-part taxon-name-part-type="genus" reg="Caligus"/><tp:taxon-name-part taxon-name-part-type="species" reg="dussumieri">dussumieri</tp:taxon-name-part></tp:taxon-name></named-content>; scientificNameAuthorship: <named-content xmlns:xlink="http://www.w3.org/1999/xlink" content-type="dwc:scientificNameAuthorship" xlink:type="simple">Rangnekar, 1957</named-content>; taxonomicStatus: <named-content xmlns:xlink="http://www.w3.org/1999/xlink" content-type="dwc:taxonomicStatus" xlink:type="simple">Accepted</named-content>; <bold>Location:</bold> higherGeography: <named-content xmlns:xlink="http://www.w3.org/1999/xlink" content-type="dwc:higherGeography" xlink:type="simple">Australia</named-content>; continent: <named-content xmlns:xlink="http://www.w3.org/1999/xlink" content-type="dwc:continent" xlink:type="simple">Australia</named-content>; country: <named-content xmlns:xlink="http://www.w3.org/1999/xlink" content-type="dwc:country" xlink:type="simple">Australia</named-content>; county: <named-content xmlns:xlink="http://www.w3.org/1999/xlink" content-type="dwc:county" xlink:type="simple">Camden Sound</named-content>; locality: <named-content xmlns:xlink="http://www.w3.org/1999/xlink" content-type="dwc:locality" xlink:type="simple">Western Australia</named-content>; verbatimCoordinates: <named-content xmlns:xlink="http://www.w3.org/1999/xlink" content-type="dwc:verbatimCoordinates" xlink:type="simple">16° 11.52’S 124° 32.52’E</named-content>; <bold>Identification:</bold> identificationID: <named-content xmlns:xlink="http://www.w3.org/1999/xlink" content-type="dwc:identificationID" xlink:type="simple">urn:lsid:marinespecies.org:taxname:349612</named-content>; <bold>Event:</bold> year: <named-content xmlns:xlink="http://www.w3.org/1999/xlink" content-type="dwc:year" xlink:type="simple">2013</named-content>; month: <named-content xmlns:xlink="http://www.w3.org/1999/xlink" content-type="dwc:month" xlink:type="simple">9</named-content>; day: <named-content xmlns:xlink="http://www.w3.org/1999/xlink" content-type="dwc:day" xlink:type="simple">11</named-content>; <bold>Record Level:</bold> institutionCode: <named-content xmlns:xlink="http://www.w3.org/1999/xlink" content-type="dwc:institutionCode" xlink:type="simple">NHMUK</named-content>; collectionCode: <named-content xmlns:xlink="http://www.w3.org/1999/xlink" content-type="dwc:collectionCode" xlink:type="simple">Reg. Nos. 2022.189-197</named-content></p></list-item></list></tp:treatment-sec><tp:treatment-sec sec-type="Description"><title>Description</title><p>Fig. <xref ref-type="fig" rid="F10815261">1</xref></p><p><bold>Female.</bold> Body (Fig. <xref ref-type="fig" rid="F10815261">1</xref>A) 3.24 mm long, excluding setae on caudal ramus. Dorsal cephalothoracic shield subcircular, slightly longer than wide. 1.31 x 1.12 mm, excluding hyaline membrane along lateral margins. Shield tapering anteriorly; with large, conspicuous lunules. Fourth pediger wider than long, incompletely fused to genital complex. Genital complex about 1.96 times longer than wide with neck-like narrow part anteriorly and barrel-shaped posterior region. Leg 5 (Fig. <xref ref-type="fig" rid="F10815261">1</xref>A) represented by 1 plumose, outer protopodal seta and 2 plumose setae on exopodal papilla located on posterolateral margin of genital complex. Abdomen 1-segmented, about 2.8 times longer than wide. Caudal ramus (Fig. <xref ref-type="fig" rid="F10815267">2</xref>C) oval, 0.10 x 0.07 mm, expanded inwards distally; armed with 3 short and 3 long plumose setae and ornamented with row of setules along distomedial margin.</p><p>Australian female observed using CLSM (Fig. <xref ref-type="fig" rid="F10815263">3</xref>A, B) showing differential degree of staining over body surface. Dorsal cephalothoracic shield staining moderately and evenly, with heavier uptake of stain marking sutures anteriorly near origin of antennules, in area near eyes and along lateral edges of central thoracic zone of shield. Ventral curved rib marking boundary of cephalosome and incorporated first pediger strongly stained. Fourth pediger and fourth leg staining evenly. Genital complex and abdomen displaying marked differences in intensity of staining. Staining intense in small ovoid patch on dorsal surface of genital complex towards the posterior end, ventrally around the genital apertures and in the posterior part of the abdomen. Conversely, staining very light in other areas of genital complex and anterior part of abdomen.</p><p>Antennule (Fig. <xref ref-type="fig" rid="F10815261">1</xref>B) 2-segmented; proximal segment carrying 27 plumose setae on anterodistal surface, 25 setose plus 2 naked (on dorsal side) setae; distal segment short with 1 subterminal seta on posterior margin and 11 setae plus 2 aesthetascs around apex. Antenna (Fig. <xref ref-type="fig" rid="F10815261">1</xref>C) 3-segmented; proximal segment smallest, with short blunt process on posteromedial corner; middle segment subrectangular, unarmed; distal segment forming long, curved claw armed with stout proximal seta and simple middle seta. Postantennal process (Fig. <xref ref-type="fig" rid="F10815261">1</xref>C) shorter than distal segment, tine curved inwards with blunt tip, ornamented with 2 multisensillate papillae on basal region and another multisensillate papillae present on sternum adjacent to base of process. Additional lobate process present between postantennal process and base of antenna. Mandible (Fig. <xref ref-type="fig" rid="F10815261">1</xref>D) stylet-like, with 4 sections, bearing 12 teeth on medial margin of distal blade. Maxillule (Fig. <xref ref-type="fig" rid="F10815261">1</xref>C) comprising large stout dentiform process and basal papilla with 3 setae (1 short, 1 medium and 1 long). Maxilla (Fig. <xref ref-type="fig" rid="F10815261">1</xref>E) 2-segmented; lacertus large and unarmed; slender distal segment (brachium) bearing rounded membranous subapical flabellum on anterior margin and terminating in 2 subequal claw-like elements (calamus and canna). Calamus longer than canna, ornamented with strips of serrated membrane arranged obliquely around surface; canna ornamented with strips of serrated membrane bilaterally. Maxilliped (Fig. <xref ref-type="fig" rid="F10815261">1</xref>F) 3-segmented; proximal segment (corpus) largest, unarmed, 2 unequal processes along myxal area, longer than next 2 segments combined (subchela); middle segment unarmed; distal claw longer than shaft, sharply pointed with long seta at base of claw. Sternal furca (Fig. <xref ref-type="fig" rid="F10815261">1</xref>G) subrectangular, box with tiny rounded outgrowth anteriorly, tines blunt and weakly divergent.</p><p>Leg 1 (Fig. <xref ref-type="fig" rid="F10815265">4</xref>A, Fig. <xref ref-type="fig" rid="F10815267">2</xref>A) with 2 segmented protopod bearing 1 inner and 1 outer small plumose seta plus bifid setule on outer margin. Intercoxal sclerite slender, with 2 papillae each bearing a setule present on sternum posterior to sclerite. Vestigial endopod reduced to tiny, pointed process located near base of exopod. Exopod 2-segmented, first segment with row of fine setules along inner margin and spiniform seta at outer distal corner; second segment with 3 large plumose setae ornamented along outer margin with stout spinules at base becoming finer towards tip and with short plumosities along inner margin; 4 terminal elements, spine 1 simple, spines 2 and 3 each with accessory process (Fig. <xref ref-type="fig" rid="F10815265">4</xref>a), seta 4 longest, stout and pinnate on only one side. Leg 2 (Fig. <xref ref-type="fig" rid="F10815265">4</xref>B, Fig. <xref ref-type="fig" rid="F10815267">2</xref>B) with intercoxal sclerite ornamented with marginal membrane along posterior margin; coxa with large plumose seta at posterior corner and minute setule on anterior surface; basis ornamented with marginal membrane on both inner and medial margins, bearing minute seta at outer distal corner plus setule near mid-point of inner margin. Endopod 3-segmented: first segment armed with inner plumose seta and ornamented with large denticles at outer distal corner; second segment with 2 inner distal setae plus row of robust denticles along outer margin; third segment with 6 plumose setae. Exopod 3-segmented: first segment with reflexed membrane dorsally and with pecten at base of long, stout, outer spine with spatulate tip extending obliquely across surface of second and third segments; second segment with relatively short outer spine, third segment armed with 1 small and 1 medium outer spine (latter ornamented with extensive marginal membrane), longer distal spine ornamented with membrane on outer side and plumosities on inner side, plus 5 plumose setae. Leg 3 (Fig. <xref ref-type="fig" rid="F10852501">5</xref>A) apron (protopod) bearing small, plumose outer seta and long, plumose inner seta and ornamented with membrane along outer and posterior margins, 4 patches of spinules plus 2 setule-bearing papillae on either side of innermost patch, plus 2 relatively long setules near posterior margin. Endopod 2-segmented, proximal segment small, armed with 1 long plumose seta; segment expanded to form velum fringed with setules along free margin; second segment armed with 6 plumose setae. Exopod 3-segmented, proximal segment small, with pecten-like membrane on inner margin of segment and with an expanded outer distal corner ornamented with strip of membrane located lateral to outer spine plus minute setule on outer margin, outer distal spine slightly curved, not reaching distal border of second segment (Fig. <xref ref-type="fig" rid="F10852501">5</xref>a); second segment with inner plumose seta and outer naked spine; third segment with 3 setiform spines increasing in size distally plus 4 inner setae. Leg 4 (Fig. <xref ref-type="fig" rid="F10852501">5</xref>B) plumose seta at outer distal corner of protopodal segment; exopod distinctly 2-segmented, first exopodal segment with long outer spine; second segment with 4 spines along oblique outer distal margin; each spine with pecten at base (Fig. <xref ref-type="fig" rid="F10852501">5</xref>b).</p></tp:treatment-sec><tp:treatment-sec sec-type="Taxon discussion"><title>Taxon discussion</title><p>The initial description of <italic><tp:taxon-name><tp:taxon-name-part taxon-name-part-type="genus" reg="Caligus">C.</tp:taxon-name-part><tp:taxon-name-part taxon-name-part-type="species" reg="dussumieri">dussumieri</tp:taxon-name-part></tp:taxon-name></italic> was provided by <xref ref-type="bibr" rid="B10755711">Rangnekar (1957)</xref>. It was later transferred by <xref ref-type="bibr" rid="B10755680">Pillai (1968)</xref> to his new genus <italic><tp:taxon-name><tp:taxon-name-part taxon-name-part-type="genus" reg="Pseudopetalus">Pseudopetalus</tp:taxon-name-part></tp:taxon-name></italic> Pillai, 1968, as <italic><tp:taxon-name><tp:taxon-name-part taxon-name-part-type="genus" reg="Pseudopetalus">Pseudopetalus</tp:taxon-name-part><tp:taxon-name-part taxon-name-part-type="species" reg="dussumieri">dussumieri</tp:taxon-name-part></tp:taxon-name></italic>, but was subsequently transferred to <italic><tp:taxon-name><tp:taxon-name-part taxon-name-part-type="genus" reg="Sinocaligus">Sinocaligus</tp:taxon-name-part></tp:taxon-name></italic> <xref ref-type="bibr" rid="B10755729">Shen 1957</xref> as <italic><tp:taxon-name><tp:taxon-name-part taxon-name-part-type="genus" reg="Sinocaligus">Sinocaligus</tp:taxon-name-part><tp:taxon-name-part taxon-name-part-type="species" reg="dussumieri">dussumieri</tp:taxon-name-part></tp:taxon-name></italic> after <italic><tp:taxon-name><tp:taxon-name-part taxon-name-part-type="genus" reg="Pseudopetalus">Pseudopetalus</tp:taxon-name-part></tp:taxon-name></italic> was recognised as a junior synonym of <italic><tp:taxon-name><tp:taxon-name-part taxon-name-part-type="genus" reg="Sinocaligus">Sinocaligus</tp:taxon-name-part></tp:taxon-name></italic> (<xref ref-type="bibr" rid="B10755312">Boxshall and Montu 1997</xref>, <xref ref-type="bibr" rid="B10755383">Dojiri and Ho 2013</xref>). In a recent comprehensive revision by <xref ref-type="bibr" rid="B10755330">Boxshall and Barton (2023)</xref>, the complex taxonomic history of <italic><tp:taxon-name><tp:taxon-name-part taxon-name-part-type="genus" reg="Caligus">C.</tp:taxon-name-part><tp:taxon-name-part taxon-name-part-type="species" reg="dussumieri">dussumieri</tp:taxon-name-part></tp:taxon-name></italic> was thoroughly examined. They proposed to recognise <italic><tp:taxon-name><tp:taxon-name-part taxon-name-part-type="genus" reg="Sinocaligus">Sinocaligus</tp:taxon-name-part></tp:taxon-name></italic> as a junior subjective synonym of <italic><tp:taxon-name><tp:taxon-name-part taxon-name-part-type="genus" reg="Caligus">Caligus</tp:taxon-name-part></tp:taxon-name></italic> and returned <italic><tp:taxon-name><tp:taxon-name-part taxon-name-part-type="genus" reg="Sinocaligus">S.</tp:taxon-name-part><tp:taxon-name-part taxon-name-part-type="species" reg="dussumieri">dussumieri</tp:taxon-name-part></tp:taxon-name></italic> to its original combination as <italic><tp:taxon-name><tp:taxon-name-part taxon-name-part-type="genus" reg="Caligus">C.</tp:taxon-name-part><tp:taxon-name-part taxon-name-part-type="species" reg="dussumieri">dussumieri</tp:taxon-name-part></tp:taxon-name></italic>. <xref ref-type="bibr" rid="B10755330">Boxshall and Barton (2023)</xref> also recognised <italic><tp:taxon-name><tp:taxon-name-part taxon-name-part-type="genus" reg="Caligus">Caligus</tp:taxon-name-part><tp:taxon-name-part taxon-name-part-type="species" reg="rivulatus">rivulatus</tp:taxon-name-part></tp:taxon-name></italic> Pilla, Vankara and Chikkam, 2012, described from <italic><tp:taxon-name><tp:taxon-name-part taxon-name-part-type="genus" reg="Lutjanus">Lutjanus</tp:taxon-name-part><tp:taxon-name-part taxon-name-part-type="species" reg="rivulatus">rivulatus</tp:taxon-name-part></tp:taxon-name></italic> Cuvier, 1828 in Indian waters, as a junior subjective synonym of <italic><tp:taxon-name><tp:taxon-name-part taxon-name-part-type="genus" reg="Caligus">C.</tp:taxon-name-part><tp:taxon-name-part taxon-name-part-type="species" reg="dussumieri">dussumieri</tp:taxon-name-part></tp:taxon-name></italic>. The Malaysian specimen was identified as a mature pre-metamorphic female due to the presence of elongated and slender genital complex and abdomen, which corresponds closely with the developmental stage described in the previous studies by <xref ref-type="bibr" rid="B10755702">Pilla et al. (2012)</xref> and <xref ref-type="bibr" rid="B10755330">Boxshall and Barton (2023)</xref>. This particular specimen measured 3.24 mm in total length, a measurement consistent with the total length range of <italic><tp:taxon-name><tp:taxon-name-part taxon-name-part-type="genus" reg="Caligus">C.</tp:taxon-name-part><tp:taxon-name-part taxon-name-part-type="species" reg="dussumieri">dussumieri</tp:taxon-name-part></tp:taxon-name></italic>, referred to as <italic><tp:taxon-name><tp:taxon-name-part taxon-name-part-type="genus" reg="Caligus">C.</tp:taxon-name-part><tp:taxon-name-part taxon-name-part-type="species" reg="rivulatus">rivulatus</tp:taxon-name-part></tp:taxon-name></italic> by <xref ref-type="bibr" rid="B10755702">Pilla et al. (2012)</xref>, ranging from 2.36 to 3.12 mm. Similarly, it exhibited a comparable total length to the Australian specimens, which measured between 3.05 and 3.65 mm.</p><p>In comparison to the recent re-description of <italic><tp:taxon-name><tp:taxon-name-part taxon-name-part-type="genus" reg="Caligus">C.</tp:taxon-name-part><tp:taxon-name-part taxon-name-part-type="species" reg="dussumieri">dussumieri</tp:taxon-name-part></tp:taxon-name></italic> from Australian waters as provided by <xref ref-type="bibr" rid="B10755330">Boxshall and Barton (2023)</xref>, the <italic><tp:taxon-name><tp:taxon-name-part taxon-name-part-type="genus" reg="Caligus">C.</tp:taxon-name-part><tp:taxon-name-part taxon-name-part-type="species" reg="dussumieri">dussumieri</tp:taxon-name-part></tp:taxon-name></italic> specimens from Malaysia displayed subtle differences including the presence of a neck-like constriction in the anterior part of the genital complex and the more barrel-shaped genital complex, features also observed in <italic><tp:taxon-name><tp:taxon-name-part taxon-name-part-type="genus" reg="Caligus">C.</tp:taxon-name-part><tp:taxon-name-part taxon-name-part-type="species" reg="dussumieri">dussumieri</tp:taxon-name-part></tp:taxon-name></italic> from Indian waters (<xref ref-type="bibr" rid="B10755711">Rangnekar 1957</xref>, <xref ref-type="bibr" rid="B10755671">Pillai 1967</xref>, <xref ref-type="bibr" rid="B10755702">Pilla et al. 2012</xref>). As discussed below, we consider these differences can be explained by the pre-metamorphic stage of development of these sets of specimens.</p><p>Another minor difference was noted regarding the postantennal process. In the current study, <italic><tp:taxon-name><tp:taxon-name-part taxon-name-part-type="genus" reg="Caligus">C.</tp:taxon-name-part><tp:taxon-name-part taxon-name-part-type="species" reg="dussumieri">dussumieri</tp:taxon-name-part></tp:taxon-name></italic> possessed trisensillate papillae, consistent with the description of <xref ref-type="bibr" rid="B10755689">Pillai (1985)</xref>, while the Australian specimens exhibited bisensillate papillae. In addition, a rounded, lobate process was present between the postantennal process and the base of the antenna in the Malaysian female. The female from Malaysia lacked the patch of small setules at the base of the inner protopodal seta of leg 1, present in the other specimens. Furthermore, the tips of spines 2 and 3 on the distal exopodal segment of leg 1 were ornamented with a row of serrations, distinguishing them from previously described specimens from India and Australia.</p><p>A pecten-like structure at the outer distal corner of the first exopodal segment of leg 3 was observed in the present specimen, but this feature was not illustrated in previous studies. However, this structure's presence in the Australian material was subsequently confirmed through additional observations of Australian specimens in this study.</p></tp:treatment-sec><tp:treatment-sec><!--Section generated to contain objects referenced in tp:taxon-treatment.--><fig id="F10815261" position="float" orientation="portrait"><object-id xmlns:xlink="http://www.w3.org/1999/xlink" content-type="arpha" xlink:type="simple">7A330DDB-A935-57F1-8968-C3D6A7705D47</object-id><object-id xmlns:xlink="http://www.w3.org/1999/xlink" content-type="doi" xlink:type="simple">10.3897/BDJ.12.e116598.figure1</object-id><object-id xmlns:xlink="http://www.w3.org/1999/xlink" content-type="zenodo_dep_id" xlink:type="simple">10692205</object-id><label>Figure 1.</label><caption><p><italic><tp:taxon-name><tp:taxon-name-part taxon-name-part-type="genus" reg="Caligus">Caligus</tp:taxon-name-part><tp:taxon-name-part taxon-name-part-type="species" reg="dussumieri">dussumieri</tp:taxon-name-part></tp:taxon-name></italic> Rangnekar, 1957, adult female.</p><p><bold>A</bold> Habitus, dorsal view; <bold>B</bold> Antennule; <bold>C</bold> Antenna; <bold>D</bold> Mandible; <bold>E</bold> Maxilla; <bold>F</bold> Maxilliped; <bold>G</bold> Sternal furca.</p></caption><graphic xmlns:xlink="http://www.w3.org/1999/xlink" xlink:href="bdj-12-e116598-g001.jpg" position="float" id="oo_932839.jpg" orientation="portrait" xlink:type="simple"><uri content-type="original_file" xlink:type="simple">https://binary.pensoft.net/fig/932839</uri></graphic></fig><fig id="F10815267" position="float" orientation="portrait"><object-id xmlns:xlink="http://www.w3.org/1999/xlink" content-type="arpha" xlink:type="simple">2D1BD508-5CF0-5E56-8C4D-8449DC669F90</object-id><object-id xmlns:xlink="http://www.w3.org/1999/xlink" content-type="doi" xlink:type="simple">10.3897/BDJ.12.e116598.figure2</object-id><object-id xmlns:xlink="http://www.w3.org/1999/xlink" content-type="zenodo_dep_id" xlink:type="simple">10692207</object-id><label>Figure 2.</label><caption><p>CLSM images of <italic><tp:taxon-name><tp:taxon-name-part taxon-name-part-type="genus" reg="Caligus">Caligus</tp:taxon-name-part><tp:taxon-name-part taxon-name-part-type="species" reg="dussumieri">dussumieri</tp:taxon-name-part></tp:taxon-name></italic> Rangnekar, 1957.</p><p><bold>A</bold> Exopod of leg 1, showing spinular ornamentation on plumose setae along posterior margin; <bold>B</bold> Rami of leg 2 showing ornamentation on outer margin of endopod and spatulate spine on first exopodal segment.</p></caption><graphic xmlns:xlink="http://www.w3.org/1999/xlink" xlink:href="bdj-12-e116598-g002.png" position="float" id="oo_932843.png" orientation="portrait" xlink:type="simple"><uri content-type="original_file" xlink:type="simple">https://binary.pensoft.net/fig/932843</uri></graphic></fig><fig id="F10815263" position="float" orientation="portrait"><object-id xmlns:xlink="http://www.w3.org/1999/xlink" content-type="arpha" xlink:type="simple">5F6CA9CE-86D6-5D05-ABAA-78E6FA213F40</object-id><object-id xmlns:xlink="http://www.w3.org/1999/xlink" content-type="doi" xlink:type="simple">10.3897/BDJ.12.e116598.figure3</object-id><object-id xmlns:xlink="http://www.w3.org/1999/xlink" content-type="zenodo_dep_id" xlink:type="simple">10692209</object-id><label>Figure 3.</label><caption><p>CLSM images of <italic><tp:taxon-name><tp:taxon-name-part taxon-name-part-type="genus" reg="Caligus">Caligus</tp:taxon-name-part><tp:taxon-name-part taxon-name-part-type="species" reg="dussumieri">dussumieri</tp:taxon-name-part></tp:taxon-name></italic> Rangnekar, 1957.</p><p><bold>A</bold> dorsal view; <bold>B</bold> ventral view.</p></caption><graphic xmlns:xlink="http://www.w3.org/1999/xlink" xlink:href="bdj-12-e116598-g003.png" position="float" id="oo_932840.png" orientation="portrait" xlink:type="simple"><uri content-type="original_file" xlink:type="simple">https://binary.pensoft.net/fig/932840</uri></graphic></fig><fig id="F10815265" position="float" orientation="portrait"><object-id xmlns:xlink="http://www.w3.org/1999/xlink" content-type="arpha" xlink:type="simple">B74B7F7E-694A-5E24-A644-AD6004DDDE8E</object-id><object-id xmlns:xlink="http://www.w3.org/1999/xlink" content-type="doi" xlink:type="simple">10.3897/BDJ.12.e116598.figure4</object-id><object-id xmlns:xlink="http://www.w3.org/1999/xlink" content-type="zenodo_dep_id" xlink:type="simple">10692211</object-id><label>Figure 4.</label><caption><p><italic><tp:taxon-name><tp:taxon-name-part taxon-name-part-type="genus" reg="Caligus">Caligus</tp:taxon-name-part><tp:taxon-name-part taxon-name-part-type="species" reg="dussumieri">dussumieri</tp:taxon-name-part></tp:taxon-name></italic> Rangnekar, 1957 adult female.</p><p><bold>A</bold> Leg 1, <bold>a</bold> Four terminal elements of Leg 1; <bold>B</bold> Leg 2.</p></caption><graphic xmlns:xlink="http://www.w3.org/1999/xlink" xlink:href="bdj-12-e116598-g004.jpg" position="float" id="oo_936448.jpg" orientation="portrait" xlink:type="simple"><uri content-type="original_file" xlink:type="simple">https://binary.pensoft.net/fig/936448</uri></graphic></fig><fig id="F10852501" position="float" orientation="portrait"><object-id xmlns:xlink="http://www.w3.org/1999/xlink" content-type="arpha" xlink:type="simple">BCD43C4C-1519-54BF-9A2F-0B73F7D82460</object-id><object-id xmlns:xlink="http://www.w3.org/1999/xlink" content-type="doi" xlink:type="simple">10.3897/BDJ.12.e116598.figure5</object-id><object-id xmlns:xlink="http://www.w3.org/1999/xlink" content-type="zenodo_dep_id" xlink:type="simple">10692213</object-id><label>Figure 5.</label><caption><p><italic><tp:taxon-name><tp:taxon-name-part taxon-name-part-type="genus" reg="Caligus">Caligus</tp:taxon-name-part><tp:taxon-name-part taxon-name-part-type="species" reg="dussumieri">dussumieri</tp:taxon-name-part></tp:taxon-name></italic> Rangnekar, 1957, adult female.</p><p><bold>A</bold> Leg 3, <bold>a</bold> Proximal segment of leg 3 exopod; <bold>B</bold> Leg 4, <bold>b</bold> Distal elements of Leg 4 second segment.</p></caption><graphic xmlns:xlink="http://www.w3.org/1999/xlink" xlink:href="bdj-12-e116598-g005.jpg" position="float" id="oo_936449.jpg" orientation="portrait" xlink:type="simple"><uri content-type="original_file" xlink:type="simple">https://binary.pensoft.net/fig/936449</uri></graphic></fig></tp:treatment-sec><ref-list><ref id="B10755711"><element-citation xmlns:xlink="http://www.w3.org/1999/xlink" publication-type="article" xlink:type="simple"><person-group person-group-type="author"><name name-style="western"><surname>Rangnekar</surname><given-names>M. P.</given-names></name></person-group><year>1957</year><article-title><italic><tp:taxon-name><tp:taxon-name-part taxon-name-part-type="genus" reg="Caligus">Caligus</tp:taxon-name-part><tp:taxon-name-part taxon-name-part-type="species" reg="dasyaticus">dasyaticus</tp:taxon-name-part></tp:taxon-name></italic> sp. nov. and <italic><tp:taxon-name><tp:taxon-name-part taxon-name-part-type="genus" reg="Caligus">Caligus</tp:taxon-name-part><tp:taxon-name-part taxon-name-part-type="species" reg="dussumieri">dussumieri</tp:taxon-name-part></tp:taxon-name></italic> sp. nov. (<tp:taxon-name><tp:taxon-name-part taxon-name-part-type="subclass">Copepoda</tp:taxon-name-part></tp:taxon-name>) parasitic on Bombay fishes.</article-title><source>Journal of the University of Bombay B</source><volume>25</volume><issue>5</issue><fpage>16</fpage><lpage>22</lpage></element-citation></ref><ref id="B10755680"><element-citation xmlns:xlink="http://www.w3.org/1999/xlink" publication-type="article" xlink:type="simple"><person-group person-group-type="author"><name name-style="western"><surname>Pillai</surname><given-names>N. K.</given-names></name></person-group><year>1968</year><article-title>Additions to the copepod parasites of South Indian fishes</article-title><source>Parasitology</source><volume>58</volume><issue>1</issue><fpage>9</fpage><lpage>36</lpage><pub-id pub-id-type="doi">10.1017/S0031182000073388</pub-id></element-citation></ref><ref id="B10755729"><element-citation xmlns:xlink="http://www.w3.org/1999/xlink" publication-type="article" xlink:type="simple"><person-group person-group-type="author"><name name-style="western"><surname>Shen</surname><given-names>C. J.</given-names></name></person-group><year>1957</year><article-title>Parasitic copepods from fishes of China. Part II. <tp:taxon-name><tp:taxon-name-part taxon-name-part-type="order">Caligoida</tp:taxon-name-part></tp:taxon-name>, <tp:taxon-name><tp:taxon-name-part taxon-name-part-type="family">Caligidae</tp:taxon-name-part></tp:taxon-name> (1)</article-title><source>Acta Zoologica Sinica</source><volume>9</volume><issue>4</issue><fpage>1</fpage><lpage>11</lpage><comment content-type="language">Chinese with English summary</comment></element-citation></ref><ref id="B10755312"><element-citation xmlns:xlink="http://www.w3.org/1999/xlink" publication-type="article" xlink:type="simple"><person-group person-group-type="author"><name name-style="western"><surname>Boxshall</surname><given-names>G. A</given-names></name><name name-style="western"><surname>Montu</surname><given-names>M. A.</given-names></name></person-group><year>1997</year><article-title>Copepods parasitic on Brazilian coastal fishes: a handbook</article-title><source>Nauplius</source><volume>5</volume><issue>1</issue><fpage>1</fpage><lpage>225</lpage></element-citation></ref><ref id="B10755383"><element-citation xmlns:xlink="http://www.w3.org/1999/xlink" publication-type="book" xlink:type="simple"><person-group person-group-type="author"><name name-style="western"><surname>Dojiri</surname><given-names>M</given-names></name><name name-style="western"><surname>Ho</surname><given-names>J. S</given-names></name></person-group><year>2013</year><source>Systematics of the <tp:taxon-name><tp:taxon-name-part taxon-name-part-type="family">Caligidae</tp:taxon-name-part></tp:taxon-name>, Copepods Parasitic on Marine Fishes</source><volume>Vol. 18</volume><publisher-name>Brill</publisher-name><size units="page">445</size><pub-id pub-id-type="doi">10.1163/9789004204256</pub-id></element-citation></ref><ref id="B10755330"><element-citation xmlns:xlink="http://www.w3.org/1999/xlink" publication-type="article" xlink:type="simple"><person-group person-group-type="author"><name name-style="western"><surname>Boxshall</surname><given-names>G. A</given-names></name><name name-style="western"><surname>Barton</surname><given-names>D. P.</given-names></name></person-group><year>2023</year><article-title>Caligid sea lice (<tp:taxon-name><tp:taxon-name-part taxon-name-part-type="subclass">Copepoda</tp:taxon-name-part></tp:taxon-name>: <tp:taxon-name><tp:taxon-name-part taxon-name-part-type="family">Caligidae</tp:taxon-name-part></tp:taxon-name>) from golden snapper <italic><tp:taxon-name><tp:taxon-name-part taxon-name-part-type="genus" reg="Lutjanus">Lutjanus</tp:taxon-name-part><tp:taxon-name-part taxon-name-part-type="species" reg="johnii">johnii</tp:taxon-name-part></tp:taxon-name></italic> (Bloch) in Australian waters, with the recognition of <italic><tp:taxon-name><tp:taxon-name-part taxon-name-part-type="genus" reg="Sinocaligus">Sinocaligus</tp:taxon-name-part></tp:taxon-name></italic> Shen, 1957 as a junior synonym of <italic><tp:taxon-name><tp:taxon-name-part taxon-name-part-type="genus" reg="Caligus">Caligus</tp:taxon-name-part></tp:taxon-name></italic> Müller, 1785</article-title><source>Systematic Parasitology</source><volume>100</volume><fpage>487</fpage><lpage>504</lpage><pub-id pub-id-type="doi">10.1007/s11230-023-10099-z</pub-id></element-citation></ref><ref id="B10755702"><element-citation xmlns:xlink="http://www.w3.org/1999/xlink" publication-type="article" xlink:type="simple"><person-group person-group-type="author"><name name-style="western"><surname>Pilla</surname><given-names>S.</given-names></name><name name-style="western"><surname>Vankara</surname><given-names>A. P.</given-names></name><name name-style="western"><surname>Chikkam</surname><given-names>V.</given-names></name></person-group><year>2012</year><article-title>Copepod parasites of snappers, <italic><tp:taxon-name><tp:taxon-name-part taxon-name-part-type="genus" reg="Lutjanus">Lutjanus</tp:taxon-name-part></tp:taxon-name></italic> spp (<tp:taxon-name><tp:taxon-name-part taxon-name-part-type="class">Pisces</tp:taxon-name-part></tp:taxon-name>, <tp:taxon-name><tp:taxon-name-part taxon-name-part-type="family">Lutjanidae</tp:taxon-name-part></tp:taxon-name>) with description of a new caligid copepod, <italic><tp:taxon-name><tp:taxon-name-part taxon-name-part-type="genus" reg="Caligus">Caligus</tp:taxon-name-part><tp:taxon-name-part taxon-name-part-type="species" reg="rivulatus">rivulatus</tp:taxon-name-part></tp:taxon-name></italic> sp. nov. (<tp:taxon-name><tp:taxon-name-part taxon-name-part-type="subclass">Copepoda</tp:taxon-name-part></tp:taxon-name>, <tp:taxon-name><tp:taxon-name-part taxon-name-part-type="family">Caligidae</tp:taxon-name-part></tp:taxon-name>) from Visakhapatnam coast, India</article-title><source>Cibtech Journal of Zoology</source><volume>1</volume><fpage>16</fpage><lpage>24</lpage></element-citation></ref><ref id="B10755671"><element-citation xmlns:xlink="http://www.w3.org/1999/xlink" publication-type="article" xlink:type="simple"><person-group person-group-type="author"><name name-style="western"><surname>Pillai</surname><given-names>N. K.</given-names></name></person-group><year>1967</year><article-title>Copepods parasitic on Indian marine fishes. A review</article-title><source>Proceedings of the Symposium on <tp:taxon-name><tp:taxon-name-part taxon-name-part-type="subphylum">Crustacea</tp:taxon-name-part></tp:taxon-name>. Symposium Series, Marine Biological Association of India</source><volume>5</volume><issue>1556-1680</issue><fpage>1</fpage><lpage>266</lpage></element-citation></ref><ref id="B10755689"><element-citation xmlns:xlink="http://www.w3.org/1999/xlink" publication-type="chapter" xlink:type="simple"><person-group person-group-type="author"><name name-style="western"><surname>Pillai</surname><given-names>N. K.</given-names></name></person-group><year>1985</year><chapter-title>Copepod parasites of marine fishes</chapter-title><person-group person-group-type="editor"><name name-style="western"><surname>Pillai</surname><given-names>N. K</given-names></name></person-group><source>The Fauna of India</source><publisher-name>Zoological Society of India</publisher-name><publisher-loc>Calcutta</publisher-loc><size units="page">900</size></element-citation></ref></ref-list></tp:taxon-treatment>
